# Supplementary material for: Transcriptome Analysis of Needle and Root of Pinus Massoniana in Response to Continuous Drought Stress
Source: Plants (Basel). 2021 Apr 14;10(4):769. doi: 10.3390/plants10040769 (PMC8070838; doi:10.3390/plants10040769)
Supplement: Supplementary file 1 [file plants-10-00769-s001.zip]

Archive with 4 entries (3 files):
- Supplementary Figure/
- Supplementary Figure/Supplementary Figure S1.pdf
- Supplementary Figure/Supplementary Figure S2.pdf
- Supplementary Figure/Supplementary Figure S3.pdf
